# Supplementary material for: A four-gene signature predicts survival and anti-CTLA4 immunotherapeutic responses based on immune classification of melanoma
Source: Commun Biol. 2021 Mar 22;4:383. doi: 10.1038/s42003-021-01911-x (PMC7985195; doi:10.1038/s42003-021-01911-x)
Supplement: Supplementary file 4 — Supplementary Data 2 [file 42003_2021_1911_MOESM4_ESM.xlsx]

## Sheet: Supplementary Data 2
Supplementary Data 2. Differentially expressed genes between L and H subtypes
Gene	Mean in L subtype	Mean in H subtype	Log2(FC)	P value	FDR
STAT1	4.41579	79.4542	4.16938	1.04361e-19	3.07435e-18
CXCR6	3.04287	6.3819	1.06855	3.05424e-23	6.76487e-21
CCL8	4.01462	9.37755	1.22395	5.00316e-21	1.91829e-19
CNN2	9.96147	26.6411	1.41922	3.84384e-10	4.28007e-09
DTX3L	5.54124	16.1746	1.54545	1.0603e-15	1.91485e-14
ZAP70	2.78738	6.88725	1.30502	2.09628e-21	8.97655e-20
NCF4	2.59301	11.0211	2.08756	9.07941e-23	8.13946e-21
STAB1	4.39375	9.07567	1.04655	9.6641e-15	1.6078e-13
CYTH4	3.4251	8.12852	1.24685	8.54881e-23	7.95532e-21
CCL2	4.42317	20.6232	2.22111	2.77071e-18	6.61414e-17
PSME2	9.34156	38.2383	2.03328	4.62229e-20	1.44357e-18
IFI27	17.0388	51.9769	1.60904	5.1299e-09	5.13856e-08
FCER2	2.74603	6.92779	1.33505	4.24499e-20	1.32907e-18
CXCL13	0.01	30.2492	11.5627	6.27583e-21	2.34844e-19
TRIM21	6.17645	14.5903	1.24016	3.08395e-18	7.29204e-17
SOCS3	6.25026	20.9854	1.7474	7.58389e-12	9.74256e-11
CIITA	2.80991	7.26232	1.3699	4.96395e-23	6.79734e-21
HLA-B	27.3441	789.06	4.85083	3.54543e-21	1.42515e-19
LCP2	3.55051	9.72654	1.4539	1.0254e-16	2.05758e-15
CD27	0.605359	16.6086	4.778	2.87387e-23	6.76487e-21
CCL4L2	3.03527	8.68704	1.51704	8.1611e-21	3.00874e-19
GAL	10.5939	4.03096	-1.39404	0.00527658	0.0155982
TNFAIP3	5.38551	12.0399	1.16067	1.4026e-11	1.75481e-10
ZNF697	24.9927	9.26201	-1.43211	1.05057e-05	6.68255e-05
TIMP1	88.1515	270.807	1.61921	3.12403e-09	3.19348e-08
CD14	3.5533	54.8135	3.9473	1.93411e-20	6.62115e-19
HCK	2.79626	11.6343	2.05682	6.71646e-23	7.55436e-21
CCR1	4.13758	9.4438	1.19058	1.2312e-19	3.55962e-18
OLFML3	6.50771	15.1765	1.22162	4.17064e-08	3.79069e-07
CXCR4	3.71567	30.5032	3.03727	5.13887e-15	8.7123e-14
CD8A	0.478959	17.5994	5.19948	2.87387e-23	6.76487e-21
CHI3L1	6.56662	15.584	1.24684	3.77556e-14	5.9403e-13
C3	1.03646	27.3345	4.721	3.07105e-17	6.58664e-16
JUNB	15.7392	36.7093	1.22179	6.11915e-08	5.48566e-07
PDCD1	2.02081	8.80733	2.12377	2.9627e-23	6.76487e-21
SAMHD1	3.28401	20.2039	2.6211	1.13516e-17	2.51694e-16
TRIM69	3.91019	8.43492	1.10914	2.61495e-17	5.63752e-16
KIT	20.4256	9.94428	-1.03844	0.00428666	0.0131405
B2M	43.1671	689.134	3.99678	6.09427e-20	1.87972e-18
TNFRSF17	3.15941	6.62996	1.06935	1.8492e-21	8.1137e-20
APOL1	0.533268	36.9719	6.11543	1.47778e-21	6.62396e-20
CCR5	2.20879	8.15023	1.88358	3.55571e-23	6.76487e-21
DENND1C	3.09077	7.30168	1.24026	5.00316e-21	1.91829e-19
MT2A	73.5935	148.25	1.01038	9.53835e-05	0.000488121
CTSZ	90.5375	181.241	1.00132	7.09065e-07	5.5154e-06
EFHD2	12.9925	35.7941	1.46205	4.81785e-15	8.224e-14
IL2RG	0.035508	24.0664	9.40466	1.83905e-23	6.76487e-21
ISLR	7.02993	17.3983	1.30737	1.54742e-05	9.52217e-05
TXNIP	31.5411	68.0066	1.10844	1.37571e-06	1.02641e-05
ARHGDIB	11.5139	68.3309	2.56917	2.84122e-16	5.42181e-15
BIN2	2.5994	7.00811	1.43084	4.39735e-23	6.76487e-21
SLC15A3	3.65414	13.5565	1.89139	1.00902e-21	4.79902e-20
PARP9	5.43407	11.5483	1.08757	6.80633e-17	1.39957e-15
PLA2G2A	3.13291	8.89521	1.50552	3.84695e-10	4.28007e-09
GM2A	15.493	31.8954	1.04174	7.85357e-10	8.53956e-09
GAS5	70.1339	23.9815	-1.54819	1.12192e-08	1.08915e-07
IRF1	2.29485	17.3134	2.91541	3.66538e-23	6.76487e-21
GBP3	3.57586	8.41233	1.23422	1.96039e-15	3.47488e-14
LCK	1.48768	10.8778	2.87026	2.87387e-23	6.76487e-21
CD82	4.9207	18.0256	1.87311	2.90676e-12	3.87466e-11
SOCS1	3.2633	7.98667	1.29126	8.97147e-22	4.36693e-20
CST3	28.6685	69.7191	1.28209	1.78895e-10	2.04735e-09
ZFP36	11.6773	32.0806	1.45799	3.22708e-10	3.6195e-09
VAMP5	7.68091	58.4978	2.92903	6.6898e-16	1.22591e-14
GPR183	2.97757	8.59471	1.52932	3.06939e-19	8.3147e-18
TMSB10	429.367	1128.21	1.39375	6.99276e-12	8.99244e-11
RASAL3	3.13264	8.52744	1.44473	7.578e-23	7.55436e-21
ARHGAP30	2.23638	12.6556	2.50054	4.04302e-22	2.27964e-20
LIMD2	6.17829	16.5793	1.42411	8.71929e-11	1.02308e-09
VSIG4	2.07767	17.4962	3.07401	5.54324e-18	1.26278e-16
CD6	3.30696	7.38557	1.1592	2.87387e-23	6.76487e-21
FTL	729.338	2698.59	1.88755	4.63412e-11	5.56318e-10
PECAM1	5.24497	15.4433	1.55797	9.16752e-18	2.04359e-16
SLA	3.67194	8.11215	1.14354	4.41886e-22	2.44727e-20
LRRC25	3.00916	7.92623	1.39727	7.97559e-22	3.97535e-20
TCL1A	2.6694	7.87814	1.56134	5.38034e-19	1.41743e-17
KRTAP19-1	15.5685	7.60127	-1.03431	0.000516962	0.00214586
CHIT1	1.91283	9.23842	2.27194	1.33831e-19	3.84268e-18
SFRP2	7.16105	17.0005	1.24734	0.00904031	0.0243307
GZMA	0.11418	21.1796	7.53522	2.1263e-23	6.76487e-21
TCN2	7.75412	18.5742	1.26026	6.67204e-09	6.63001e-08
FMNL1	2.6484	9.10365	1.78133	2.29819e-22	1.51522e-20
SERPINB9	4.93516	11.6466	1.23874	1.26316e-09	1.34532e-08
IL18BP	2.47964	11.9122	2.26424	2.9627e-23	6.76487e-21
AQP3	2.23639	11.1713	2.32055	2.51152e-11	3.07126e-10
APOL6	2.44814	12.1444	2.31054	1.6211e-20	5.67429e-19
IL10RA	2.56718	10.8832	2.08384	8.29514e-23	7.89052e-21
TNFRSF1B	1.56539	22.0699	3.81748	3.23884e-23	6.76487e-21
IFI35	7.9757	29.6674	1.89519	9.62661e-15	1.60371e-13
SIGLEC1	2.76159	7.1828	1.37905	4.28989e-22	2.39715e-20
GBP5	2.39526	11.4808	2.26098	3.24582e-23	6.76487e-21
STAR	2.6992	6.42087	1.25024	6.56495e-07	5.1291e-06
TMC8	2.98175	9.44292	1.66308	9.94352e-19	2.49811e-17
CCDC69	2.68762	8.35921	1.63704	7.578e-23	7.55436e-21
HMOX1	6.46946	27.9912	2.11325	1.04733e-13	1.58e-12
GIMAP7	1.92525	16.3424	3.0855	1.55851e-22	1.14915e-20
ADAMDEC1	2.86917	9.8987	1.7866	1.34121e-22	1.05151e-20
LAG3	1.0191	14.8178	3.86196	3.7784e-23	6.76487e-21
C1QB	3.77329	200.199	5.72947	2.13181e-21	9.09744e-20
HCLS1	2.6024	17.4658	2.74662	1.03908e-21	4.90455e-20
CD53	0.353072	33.7726	6.57974	6.53422e-23	7.53916e-21
SELPLG	0.93924	16.7424	4.15587	2.61288e-22	1.6697e-20
CST7	0.152733	25.2175	7.36727	3.00576e-23	6.76487e-21
VAV1	2.89411	7.89743	1.44826	4.13856e-23	6.76487e-21
PDLIM1	7.58134	16.0473	1.08181	2.1467e-07	1.7953e-06
RARRES2	5.48217	16.54	1.59314	2.60939e-12	3.50762e-11
CARD11	3.28586	7.31312	1.15422	3.18851e-22	1.95724e-20
CORO1A	0.161537	28.5573	7.46585	4.20055e-23	6.76487e-21
PIM2	2.10312	23.1105	3.45794	4.04302e-22	2.27964e-20
ACSL5	3.54556	7.97151	1.16884	3.47968e-17	7.3742e-16
AIF1	1.239	25.6766	4.3732	2.24051e-22	1.49299e-20
SELL	0.371884	17.5005	5.5564	1.51951e-22	1.14064e-20
DRAM1	5.40661	11.1336	1.04213	7.68534e-16	1.40627e-14
SIGLEC10	3.37352	7.45391	1.14374	3.28467e-22	1.9869e-20
ITGAL	1.52592	12.4917	3.03321	3.14859e-23	6.76487e-21
CYTIP	2.42885	8.02817	1.7248	4.67216e-23	6.79734e-21
LBH	6.09474	14.4321	1.24365	8.64597e-12	1.10274e-10
ARHGAP25	3.39527	7.82413	1.2044	1.81662e-20	6.27061e-19
TMSB4X	13.0152	338.796	4.70215	4.98455e-21	1.91829e-19
CTSD	130.082	295.397	1.18324	2.6483e-05	0.000154932
EVI2B	1.96633	14.8694	2.91877	8.81016e-23	7.95532e-21
C2	2.70814	15.9148	2.55499	1.95424e-18	4.73771e-17
PSMB9	0.998699	26.2026	4.71352	9.33356e-23	8.26791e-21
BIRC3	3.65568	9.90709	1.43832	2.15441e-20	7.25571e-19
CD4	2.9733	22.9082	2.94573	3.54313e-20	1.12344e-18
IGSF6	3.29945	8.83626	1.42121	9.937e-23	8.38048e-21
ATP2A3	2.96288	10.9123	1.88087	2.1973e-16	4.25164e-15
OAS1	4.9548	10.8523	1.1311	4.87034e-17	1.01828e-15
SIT1	2.061	9.71174	2.23639	2.87387e-23	6.76487e-21
GZMM	4.04591	8.32566	1.0411	9.01919e-12	1.14916e-10
DENND2D	3.986	9.49081	1.25159	2.77071e-18	6.61414e-17
LIPA	9.63602	24.2692	1.33262	5.65475e-12	7.37069e-11
FCGR3A	1.06421	32.1733	4.918	6.40331e-20	1.96531e-18
FGR	3.45329	7.69625	1.15618	6.92229e-23	7.55436e-21
MS4A4A	3.52213	9.10253	1.36982	3.11396e-20	1.01313e-18
HLA-DRB6	0.534946	38.1849	6.15747	2.62044e-20	8.70691e-19
PLAU	3.47457	16.2885	2.22894	4.01911e-16	7.55387e-15
GCH1	3.1297	7.74683	1.30758	7.06913e-21	2.62951e-19
PARP14	5.02593	13.451	1.42026	7.22702e-18	1.6285e-16
CD247	3.65427	7.66376	1.06847	2.87387e-23	6.76487e-21
ALOX5	3.35671	7.94072	1.24222	1.86485e-22	1.3055e-20
MMP9	12.5996	55.3393	2.13492	6.80308e-10	7.41673e-09
LIF	4.64049	9.57376	1.04481	5.01285e-06	3.40595e-05
SERPINE1	4.74959	26.2662	2.46733	3.5205e-05	0.000200224
HLA-DOB	3.1068	7.30136	1.23274	4.41886e-22	2.44727e-20
COL3A1	27.6205	104.944	1.92581	0.000166583	0.000802703
S1PR4	3.1553	7.28354	1.20686	1.81662e-20	6.27061e-19
HLA-DRB5	0.878819	155.778	7.46971	2.71366e-18	6.51539e-17
CA6	1.09838	11.6245	3.40372	0.0123814	0.0314481
HLA-C	33.445	505.378	3.9175	1.41849e-19	4.05408e-18
FBP1	2.82897	11.3227	2.00088	1.16844e-21	5.35294e-20
IL12RB1	2.92773	6.40536	1.1295	4.39735e-23	6.76487e-21
NLRC5	2.82933	8.28791	1.55055	2.66736e-22	1.68339e-20
HLA-DMB	2.92956	19.193	2.71182	8.04893e-23	7.77502e-21
BATF2	3.99901	9.97114	1.31812	3.83568e-13	5.5065e-12
PTPN6	1.39228	14.298	3.36029	3.24582e-23	6.76487e-21
GBP2	2.84781	24.0426	3.07767	1.33685e-19	3.84268e-18
ARHGAP9	3.29857	8.34799	1.33959	8.29514e-23	7.89052e-21
MFAP4	4.99561	11.4881	1.20141	9.50431e-10	1.02896e-08
GMIP	5.13793	10.3989	1.01718	5.70238e-16	1.0527e-14
IL4R	4.41595	9.16855	1.05397	2.21619e-14	3.54506e-13
CSTA	3.67899	10.1742	1.46753	1.82502e-10	2.08447e-09
CXCL9	0.01	72.257	12.8189	1.68786e-19	4.78009e-18
NCKAP1L	3.38008	9.02271	1.4165	6.51669e-23	7.53916e-21
LST1	3.14473	9.58432	1.60774	9.23908e-22	4.4797e-20
CXCL10	0.137196	56.3496	8.68202	2.53081e-18	6.09989e-17
SEL1L3	4.43088	10.3059	1.21781	5.98449e-15	1.00774e-13
DCT	160.598	62.823	-1.35409	0.00486512	0.0145977
C1S	1.67675	34.4685	4.36154	3.02409e-20	9.90053e-19
RCN3	8.52016	20.0162	1.23221	0.000142135	0.000698677
LILRB4	2.4942	9.63539	1.94977	5.77475e-23	7.05482e-21
ALOX5AP	4.58217	11.238	1.29428	1.41486e-19	4.05301e-18
CCR7	2.62477	9.97647	1.92634	4.39719e-23	6.76487e-21
DHRS3	5.49658	13.2642	1.27094	6.84838e-12	8.82499e-11
GZMK	2.24471	12.5064	2.47806	3.55516e-23	6.76487e-21
IKZF3	2.69424	7.85461	1.54366	9.64258e-23	8.34418e-21
PSMB10	5.47542	23.2108	2.08375	2.03608e-21	8.74883e-20
PARP12	4.17958	9.81948	1.23229	1.32773e-20	4.70024e-19
RRAS	9.67154	21.2736	1.13725	1.4671e-10	1.69117e-09
RAB20	6.26952	13.6307	1.12044	1.26316e-09	1.34532e-08
HCP5	2.5373	17.1461	2.75651	1.32773e-20	4.70024e-19
PDPN	2.87282	9.32141	1.69808	6.98339e-17	1.43361e-15
THBS1	5.30489	16.9245	1.67372	2.43389e-09	2.52109e-08
TBC1D10C	3.02497	7.8492	1.37562	5.77475e-23	7.05482e-21
ITGB2	0.980371	28.8609	4.87964	4.50084e-23	6.79734e-21
CD163	3.18662	15.6796	2.2988	1.20213e-18	2.97808e-17
VPREB3	2.62989	9.12822	1.79533	4.78827e-16	8.93236e-15
PIM1	4.59436	12.6089	1.45651	1.49245e-18	3.6609e-17
PTK2B	3.54514	7.8112	1.1397	5.45542e-21	2.06626e-19
FCER1G	23.8918	69.9991	1.55082	1.96735e-16	3.81261e-15
GIMAP2	4.1709	9.14144	1.13206	5.16092e-16	9.56998e-15
CRABP1	8.01937	3.99244	-1.00622	0.00991026	0.026219
RPS18	769.064	373.173	-1.04326	3.85861e-06	2.68766e-05
CD37	1.52467	15.0392	3.30216	6.92229e-23	7.55436e-21
HLA-DPA1	0.722171	86.4491	6.90337	1.14985e-21	5.28717e-20
FOLR2	3.86161	16.2086	2.06949	8.91771e-16	1.62461e-14
TAP2	5.01766	14.5271	1.53366	4.17108e-17	8.76489e-16
NAPSB	2.07186	12.5454	2.59816	4.55167e-22	2.48765e-20
RASSF5	3.50037	8.55906	1.28995	5.27731e-22	2.81028e-20
FUCA1	9.30965	27.2521	1.54957	1.0888e-14	1.79703e-13
TGM2	5.4785	14.8531	1.43891	3.89032e-14	6.10544e-13
IL4I1	1.512	13.0568	3.11027	7.578e-23	7.55436e-21
CD19	3.04832	7.56413	1.31116	7.44354e-20	2.25307e-18
PLEK	1.72849	17.8018	3.36444	4.96395e-23	6.79734e-21
CD22	4.13136	8.57223	1.05305	7.92613e-06	5.19009e-05
CLU	2.12495	24.7784	3.54358	3.24531e-08	2.99777e-07
IFITM3	73.9024	225.809	1.61141	2.46813e-09	2.55443e-08
IFI6	68.1824	274.01	2.00676	1.20901e-07	1.04986e-06
OAS2	4.15142	16.3374	1.9765	2.00754e-18	4.84806e-17
CD5	2.3481	8.14541	1.7945	2.87387e-23	6.76487e-21
COMP	5.13687	10.492	1.03032	7.71924e-05	0.00040552
PLEKHO1	6.5651	13.1475	1.0019	3.46146e-14	5.46683e-13
IL2RB	2.19396	12.7454	2.53837	1.05528e-22	8.76656e-21
SUSD3	3.40847	7.30086	1.09894	7.17485e-19	1.83963e-17
SPI1	1.03183	21.811	4.40178	1.38888e-22	1.07496e-20
APOBEC3G	3.77218	8.83238	1.22741	1.11852e-20	4.02828e-19
UBA7	4.64497	14.8356	1.67532	2.01489e-17	4.36654e-16
SYNGR2	7.84139	20.3757	1.37767	4.93504e-15	8.41253e-14
EBI3	3.15464	7.49066	1.24762	1.92076e-21	8.3396e-20
POU2AF1	2.89611	7.15075	1.30398	1.9214e-22	1.33015e-20
SLA2	2.87432	6.04241	1.0719	2.87387e-23	6.76487e-21
FERMT3	7.08227	20.8428	1.55727	9.89882e-12	1.2561e-10
FPR3	3.44278	11.1838	1.69977	2.3552e-21	9.84837e-20
HK3	3.23342	6.65118	1.04055	6.68334e-22	3.38541e-20
RNASE6	3.82293	17.0851	2.15999	1.53779e-19	4.385e-18
SERPING1	10.5885	73.9202	2.80347	3.30017e-17	7.03741e-16
TNFAIP2	2.77811	13.2574	2.25462	6.47557e-20	1.98261e-18
RASSF4	3.48658	8.29955	1.25122	1.91962e-19	5.36332e-18
CD86	3.55311	8.31852	1.22724	1.2636e-22	1.02245e-20
GMFG	3.44993	18.7351	2.4411	5.61498e-21	2.11385e-19
C1QC	3.64758	200.676	5.78179	1.14016e-21	5.26203e-20
CXCL16	4.78995	16.0753	1.74677	1.46488e-16	2.87462e-15
MS4A6A	4.05516	12.0975	1.57688	5.12356e-22	2.76384e-20
HLA-DQA2	0.430982	34.5851	6.32638	3.36576e-14	5.32242e-13
WAS	2.89329	14.6703	2.34211	9.79822e-22	4.69384e-20
CR2	2.22901	9.49739	2.09113	6.75352e-17	1.391e-15
AKNA	3.95395	9.42464	1.25314	6.29648e-20	1.9373e-18
PLA1A	17.4857	58.4586	1.74124	0.00166512	0.00586131
TNFSF13B	4.66631	12.0147	1.36444	4.74625e-17	9.94001e-16
FBXO6	5.16434	12.9359	1.32473	3.54555e-16	6.71446e-15
HLA-DRA	2.75465	769.528	8.12596	3.61442e-22	2.14378e-20
NCF2	3.08769	9.65481	1.64472	5.43579e-23	7.05482e-21
CD7	1.78652	12.5802	2.81594	3.05424e-23	6.76487e-21
C1orf162	4.40311	10.778	1.2915	2.29819e-22	1.51522e-20
SASH3	0.720259	16.4867	4.51664	3.14859e-23	6.76487e-21
RHOG	12.913	32.1224	1.31476	2.75738e-16	5.26989e-15
C3AR1	3.18433	10.9193	1.77782	1.81191e-21	7.97818e-20
SERPINA1	3.12285	14.1267	2.17749	2.39486e-19	6.55877e-18
SOD2	5.48037	15.0204	1.45458	3.47968e-17	7.3742e-16
MYO1F	3.03553	7.49975	1.30489	5.77475e-23	7.05482e-21
LY96	9.9198	21.0903	1.0882	1.4867e-06	1.10207e-05
ARRB2	5.17424	11.1878	1.1125	2.97368e-16	5.6659e-15
CTGF	16.3329	36.9956	1.17958	0.000378356	0.00164332
PTAFR	3.07493	7.66962	1.3186	7.35287e-23	7.55436e-21
SMAP2	8.70793	20.1776	1.21235	2.43083e-16	4.68169e-15
CMKLR1	2.9844	8.04416	1.4305	1.65998e-21	7.3875e-20
RAMP3	4.07021	11.5894	1.50963	3.11565e-15	5.42235e-14
GBP4	0.121245	24.6555	7.66784	9.95354e-23	8.38048e-21
LGALS9	2.92285	12.8046	2.13121	1.10141e-19	3.22174e-18
PLA2G2D	0.789651	14.2841	4.17705	7.13221e-23	7.55436e-21
TSPAN33	5.93959	12.4397	1.06651	2.01118e-12	2.73595e-11
COL1A1	37.0969	134.547	1.85874	0.000626709	0.00253306
CD72	3.16173	7.51678	1.2494	1.30207e-22	1.04007e-20
TMEM176A	3.20237	13.1549	2.03838	3.29509e-20	1.05825e-18
MPEG1	1.04789	15.3974	3.87713	9.35539e-23	8.26791e-21
HCST	1.99177	18.1932	3.19127	8.81016e-23	7.95532e-21
PILRA	3.32859	8.27027	1.31302	9.4196e-21	3.43209e-19
ANPEP	3.91749	8.46799	1.11209	2.13656e-09	2.2242e-08
C1R	2.71967	30.1327	3.46983	3.52523e-19	9.4266e-18
DERL3	2.91647	8.31082	1.51077	2.62187e-16	5.03407e-15
SH2D1A	3.65469	7.4228	1.02222	3.55544e-23	6.76487e-21
ZNF385A	4.87875	13.1965	1.43557	5.77716e-14	9.00991e-13
LTF	2.77549	6.93439	1.32102	1.8037e-12	2.46176e-11
IRF7	6.22823	15.5368	1.3188	1.73966e-13	2.56847e-12
PSAP	216.962	508.301	1.22824	4.15298e-09	4.18692e-08
SH3BGRL3	34.3373	112.71	1.71476	3.03072e-12	4.03481e-11
TAP1	1.77914	64.8788	5.18849	9.60824e-22	4.62271e-20
CCL3	3.19668	10.3228	1.69119	9.4196e-21	3.43209e-19
HLA-DQA1	0.0574658	36.7913	9.32245	7.26545e-23	7.55436e-21
SNX20	2.86723	5.80205	1.0169	3.05424e-23	6.76487e-21
EPSTI1	4.15056	9.24186	1.15488	1.46792e-22	1.11535e-20
HAPLN3	4.99213	11.2455	1.17162	6.85186e-13	9.65848e-12
SFRP4	4.14984	9.06734	1.12762	3.0057e-06	2.12325e-05
SECTM1	1.88632	10.7308	2.50811	8.54881e-23	7.95532e-21
TRAF1	5.18697	10.5611	1.02579	5.90098e-12	7.66758e-11
STK17B	3.78949	8.84368	1.22264	2.00894e-15	3.55084e-14
JAK3	3.2613	8.3014	1.34791	1.19503e-16	2.36744e-15
SLC40A1	5.33324	14.1135	1.40399	1.91012e-09	1.99514e-08
LAMP1	22.4204	49.6425	1.14676	0.00126705	0.0046247
NNMT	4.32468	19.1448	2.14628	6.42537e-12	8.30566e-11
CXCL14	3.77808	15.7913	2.06341	2.23302e-06	1.60471e-05
AQP1	9.30254	22.3765	1.26629	0.000455512	0.00192725
C7	3.4421	11.6471	1.75861	1.02997e-06	7.85461e-06
TCIRG1	7.94799	16.9992	1.09681	7.12642e-11	8.40931e-10
CXCL11	2.28385	9.64317	2.07804	3.43535e-21	1.39439e-19
RARRES1	4.09296	9.75222	1.25259	3.04943e-16	5.7837e-15
DEF6	4.46873	11.8691	1.40927	3.60406e-15	6.24619e-14
HAVCR2	4.1787	11.0337	1.4008	8.04893e-23	7.77502e-21
P2RY8	3.37183	7.19565	1.09359	2.36773e-22	1.54473e-20
CCL5	0.01	75.7641	12.8873	1.9684e-22	1.35515e-20
HTRA1	12.7232	28.4753	1.16226	0.00235436	0.00793497
GPSM3	15.4261	31.04	1.00875	1.42485e-07	1.22285e-06
MYL9	12.1031	25.7962	1.09178	0.000146378	0.000716707
ISG15	5.00392	59.5776	3.57364	8.46557e-14	1.29753e-12
CLEC10A	2.92799	6.84047	1.22419	7.578e-23	7.55436e-21
BTG2	5.25598	19.2711	1.8744	6.05122e-14	9.42554e-13
APOL2	5.32604	19.4531	1.86886	3.21884e-17	6.87992e-16
SLCO2B1	4.20604	9.32625	1.14883	1.04168e-19	3.07435e-18
CLIC2	3.79922	7.62017	1.00412	6.5884e-15	1.10644e-13
CD38	3.45588	7.22903	1.06475	6.68334e-22	3.38541e-20
MAFB	5.92395	15.638	1.40042	3.63564e-16	6.8642e-15
IKZF1	3.35909	7.16922	1.09375	3.7784e-23	6.76487e-21
ARL4C	3.95778	12.7486	1.68758	1.36049e-17	2.98996e-16
HLA-DOA	0.431704	19.3432	5.48564	9.4789e-23	8.31807e-21
IRF8	3.55846	10.7952	1.60106	7.13437e-23	7.55436e-21
LGMN	7.48425	41.1959	2.46057	7.36848e-19	1.88153e-17
PTPRC	1.04368	13.463	3.68925	7.578e-23	7.55436e-21
PTPN7	3.10966	7.65129	1.29895	2.72372e-21	1.12758e-19
LYZ	0.559325	104.189	7.5413	4.85769e-18	1.11888e-16
TGFB1	7.32538	19.6374	1.42263	1.71875e-10	1.97395e-09
CTSS	2.37138	35.4097	3.90035	1.45418e-20	5.11879e-19
SAMSN1	3.52361	7.43838	1.07794	1.61219e-21	7.20055e-20
COTL1	14.5809	34.6637	1.24935	2.71918e-09	2.804e-08
LCP1	0.277332	43.1575	7.28185	5.17359e-23	6.93205e-21
IGFBP7	41.3286	97.9826	1.24538	3.39791e-06	2.38275e-05
WARS	11.4905	157.981	3.78124	1.3322e-14	2.17856e-13
OAS3	4.86105	12.3746	1.34805	1.15344e-13	1.72752e-12
GAB2	34.348	9.13905	-1.91011	0.000318802	0.00141525
APBB1IP	3.3257	9.3787	1.49573	8.81016e-23	7.95532e-21
CFD	4.92372	12.2282	1.31239	5.70238e-16	1.0527e-14
SCPEP1	8.99115	20.2427	1.17082	1.29932e-12	1.78313e-11
ADAM8	3.54614	7.21146	1.02404	7.73822e-17	1.57817e-15
BATF	4.26706	12.7105	1.5747	2.93819e-14	4.66999e-13
MFNG	3.86856	8.81598	1.18832	8.71153e-22	4.27379e-20
LILRB2	3.04947	7.25756	1.25093	4.26602e-23	6.76487e-21
LPXN	5.76418	17.4897	1.60132	5.17941e-15	8.7691e-14
CSF1R	3.65811	17.9053	2.29122	1.11852e-20	4.02828e-19
IGFBP4	24.394	64.0475	1.39261	1.25542e-06	9.40979e-06
BST2	33.6033	135.744	2.01422	3.78755e-11	4.56447e-10
GNLY	2.93037	7.60253	1.3754	2.1651e-22	1.45834e-20
GIMAP6	3.07886	9.07839	1.56004	1.38254e-22	1.07496e-20
LAP3	10.8036	37.4786	1.79455	3.26224e-14	5.16529e-13
CTSW	1.29685	12.2573	3.24057	3.89486e-23	6.76487e-21
TAPBP	11.8542	62.432	2.39688	5.00962e-20	1.55673e-18
MVP	12.4444	29.6372	1.25191	1.11369e-12	1.54025e-11
CSF1	3.92642	13.2062	1.74993	2.82688e-15	4.94743e-14
BCHE	20.0261	9.57026	-1.06525	1.3497e-05	8.40512e-05
MARCO	1.97782	12.2218	2.62748	2.68878e-16	5.1546e-15
MAN1A1	4.02196	8.13838	1.01684	3.78304e-15	6.52012e-14
CYBB	1.30692	19.0974	3.86914	5.76647e-22	2.994e-20
ANKRD22	3.17254	7.81626	1.30084	3.09514e-22	1.92842e-20
G0S2	3.00095	13.3869	2.15733	3.77305e-10	4.20536e-09
LUM	11.1936	30.1842	1.43112	8.26523e-08	7.31485e-07
APOL3	2.07525	11.2273	2.43566	3.66538e-23	6.76487e-21
LAPTM5	1.02015	77.9502	6.25569	7.22149e-23	7.55436e-21
COL11A2	24.0227	6.23162	-1.94672	0.000161656	0.000781074
C1QA	3.69561	214.83	5.86124	2.26043e-21	9.51596e-20
SAMD9L	4.07264	9.4013	1.2069	4.44239e-16	8.3118e-15
LY86	3.46652	10.4498	1.59191	9.51459e-22	4.5954e-20
PLA2G7	4.2465	9.97009	1.23133	4.04037e-19	1.0735e-17
TIGIT	2.85638	6.77469	1.24597	3.24582e-23	6.76487e-21
CYBA	9.17656	31.9751	1.80092	4.2194e-16	7.91836e-15
TNFSF10	3.33398	11.5941	1.79807	6.4891e-22	3.3276e-20
HLA-DRB1	0.301694	468.628	10.6011	2.76177e-22	1.72937e-20
CCL18	3.38092	17.7066	2.3888	1.12782e-11	1.42665e-10
INPP5D	3.17562	8.53254	1.42593	5.952e-23	7.0636e-21
HLA-DMA	0.894688	47.371	5.72648	1.71061e-22	1.22505e-20
IDO1	1.3619	14.7628	3.43828	4.97425e-22	2.70673e-20
CD2	0.0801089	22.1116	8.10863	1.83905e-23	6.76487e-21
LY6E	67.0938	138.302	1.04357	0.00113662	0.00422871
MAP4K1	3.67256	9.46923	1.36646	9.67723e-19	2.43612e-17
LGALS2	3.07605	7.54472	1.29439	5.43562e-22	2.87005e-20
IL7R	3.4837	8.24355	1.24265	1.47684e-21	6.62396e-20
PSME1	17.8997	74.0624	2.04881	9.67494e-21	3.51485e-19
TFAP2A	35.2527	17.4122	-1.01764	0.000193417	0.000913979
TNFAIP8L2	2.76518	8.69543	1.65288	2.56992e-21	1.06746e-19
NKG7	0.01	43.1264	12.0744	3.26684e-23	6.76487e-21
CXCR3	1.9592	10.1554	2.37391	2.9627e-23	6.76487e-21
TRIM22	3.39157	11.9505	1.81704	6.79417e-19	1.74922e-17
ERAP2	4.41384	11.1458	1.3364	2.13656e-09	2.2242e-08
CYTH3	38.6826	18.4032	-1.07172	0.000261109	0.00118624
DPT	3.7863	10.225	1.43324	7.00561e-13	9.86406e-12
TAGAP	2.76412	6.69815	1.27694	3.89486e-23	6.76487e-21
CXCL12	2.91521	15.5576	2.41594	3.38952e-20	1.08578e-18
UBE2L6	4.56701	46.8877	3.35989	4.67256e-21	1.82523e-19
VAMP8	12.6713	45.0136	1.8288	4.04533e-13	5.78748e-12
BASP1	5.03337	13.6673	1.44113	1.81492e-17	3.9469e-16
AOAH	3.05063	8.00933	1.39258	2.03608e-21	8.74883e-20
CD3E	0.0610563	20.3211	8.37862	1.83905e-23	6.76487e-21
ICAM1	11.1327	40.6804	1.86953	1.72266e-12	2.35374e-11
RCSD1	3.29621	7.85896	1.25353	3.02712e-20	9.90053e-19
CD79A	0.01	31.5153	11.6218	8.54448e-17	1.73691e-15
IFIT3	8.18979	21.6984	1.40569	8.73307e-14	1.33361e-12
ABI3	3.06632	10.0533	1.71309	3.69885e-22	2.14378e-20
LSP1	0.837953	19.3817	4.53169	2.67484e-22	1.68339e-20
HLA-DPB1	0.498363	134.96	8.08112	3.11287e-22	1.92983e-20
GBP1	0.475555	29.9427	5.97645	2.73287e-21	1.12762e-19
IL32	0.627398	18.7067	4.89803	2.9627e-23	6.76487e-21
TYROBP	1.44552	75.9043	5.71452	1.27491e-22	1.02494e-20
COL5A1	6.8371	13.8526	1.0187	8.92629e-05	0.00045963
MX1	5.22908	17.1073	1.70998	1.51745e-13	2.24839e-12
PRF1	0.118232	18.5624	7.29462	2.40325e-23	6.76487e-21
CCL4	1.31072	11.3855	3.11876	4.39735e-23	6.76487e-21
CD52	0.124989	40.7101	8.34744	5.42588e-23	7.05482e-21
SYK	4.79788	9.97952	1.05657	3.66478e-17	7.72703e-16
NFKB2	6.11193	15.0441	1.2995	7.73822e-17	1.57817e-15
COL6A3	8.54489	18.4244	1.10849	4.21167e-06	2.91564e-05
ETV7	2.48714	7.63344	1.61785	3.24582e-23	6.76487e-21
PSMB8	7.93523	55.2974	2.80087	2.73892e-20	9.05296e-19
WIPF1	6.86298	17.1529	1.32154	2.35886e-10	2.67216e-09
TREM2	3.18667	14.3406	2.16998	7.79284e-15	1.30344e-13
RAC2	0.745702	36.275	5.60423	1.62138e-22	1.18847e-20
CD3D	0.0518887	21.3003	8.68124	1.83905e-23	6.76487e-21
SRGN	5.83111	69.9988	3.58549	5.31329e-18	1.21708e-16
CD300A	3.69651	7.7248	1.06333	8.81043e-20	2.63911e-18
C16orf54	2.89315	6.49573	1.16685	1.2032e-21	5.47193e-20
CD74	4.11487	1033.57	7.97258	3.36751e-21	1.37132e-19
RFTN1	5.36296	11.3862	1.08618	3.0025e-18	7.11297e-17
MS4A1	1.68524	10.3031	2.61206	1.70917e-21	7.55247e-20
BGN	47.6533	97.0676	1.02641	0.000554807	0.00227941
SPN	3.04691	6.86228	1.17134	2.9627e-23	6.76487e-21
CCL19	0.01	60.6907	12.5673	9.66938e-14	1.4676e-12
SPOCK2	2.8357	12.876	2.18291	1.34171e-22	1.05151e-20
UCP2	7.73687	31.283	2.01556	3.53627e-18	8.28299e-17
RARRES3	0.349197	38.8255	6.79682	5.8615e-23	7.0636e-21
TMEM119	4.2909	9.81933	1.19434	2.3928e-12	3.22342e-11
HLA-DQB1	2.89566	43.1637	3.89786	3.1852e-20	1.03361e-18
TAGLN	7.26334	16.8652	1.21534	4.02988e-08	3.67347e-07
HLA-DQB2	2.46276	17.7195	2.84699	1.57193e-18	3.84829e-17
ACAP1	3.03824	7.06494	1.21744	3.44929e-23	6.76487e-21
DOK2	2.1512	10.3698	2.26917	4.96395e-23	6.79734e-21
IFITM1	27.7489	104.476	1.91267	6.09382e-14	9.48004e-13
DUSP1	8.61883	25.6616	1.57404	2.73778e-07	2.25185e-06
CD79B	2.70842	13.8238	2.35163	4.33262e-16	8.11862e-15
TAPBPL	4.56028	11.0565	1.2777	2.62609e-18	6.31731e-17
TMEM176B	1.88855	34.9249	4.2089	1.54401e-20	5.4197e-19
HTRA3	3.28644	8.57136	1.383	5.49882e-05	0.000300135
SIRPG	2.38217	7.8427	1.71907	2.87376e-23	6.76487e-21
EFEMP1	4.14173	9.08519	1.13328	2.87009e-14	4.56758e-13
CD40	3.51448	11.1392	1.66427	1.10248e-17	2.44884e-16
MRC1	3.01084	6.91893	1.20038	1.84067e-16	3.57824e-15
LTB	0.100904	20.3779	7.65788	3.35141e-23	6.76487e-21
CYR61	12.3505	26.3916	1.0955	1.52583e-05	9.40792e-05
CSF2RB	2.54887	7.37073	1.53195	3.24582e-23	6.76487e-21
SLC7A7	4.2416	8.91113	1.071	1.65464e-22	1.20576e-20
GIMAP4	1.79562	20.9848	3.54679	1.34171e-22	1.05151e-20
TYMP	2.45599	32.66	3.73315	4.14895e-20	1.30227e-18
MYC	57.0916	23.991	-1.25078	5.01243e-06	3.40595e-05
CD8B	1.79476	9.27463	2.3695	2.9627e-23	6.76487e-21
